# Supplementary material for: ﻿A new species of Androctonus from the Najd Plateau of Saudi Arabia (Scorpiones, Buthidae)
Source: Zookeys. 2025 Dec 3;1262:33–59. doi: 10.3897/zookeys.1262.163047 (PMC12696474; doi:10.3897/zookeys.1262.163047)
Supplement: XML Treatment for Androctonus najdensis [file zookeys.1262.163047-treatment1.xml]

<!DOCTYPE tp:taxon-treatment
  PUBLIC "-//TaxonX//DTD Taxonomic Treatment Publishing DTD v0 20100105//EN" "tax-treatment-NSO.dtd">
<tp:taxon-treatment xmlns:tp="http://www.plazi.org/taxpub"><tp:treatment-meta><kwd-group><label>Taxon classification</label><kwd>
                <named-content content-type="kingdom">Animalia</named-content>
              </kwd><kwd>
                <named-content content-type="order">Scorpiones</named-content>
              </kwd><kwd>
                <named-content content-type="family">Buthidae</named-content>
              </kwd></kwd-group><mixed-citation publication-type="journal"><person-group><name><surname>Yağmur</surname><given-names>Ersen Aydın</given-names></name><name><surname>Alqahtani</surname><given-names>Abdulaziz R.</given-names></name><name><surname>Badry</surname><given-names>Ahmed</given-names></name></person-group><article-title>﻿A new species of <italic><tp:taxon-name><tp:taxon-name-part taxon-name-part-type="genus" reg="Androctonus">Androctonus</tp:taxon-name-part></tp:taxon-name></italic> from the Najd Plateau of Saudi Arabia (<tp:taxon-name><tp:taxon-name-part taxon-name-part-type="order">Scorpiones</tp:taxon-name-part></tp:taxon-name>, <tp:taxon-name><tp:taxon-name-part taxon-name-part-type="family">Buthidae</tp:taxon-name-part></tp:taxon-name>)</article-title><source>Zookeys</source><day>03</day><month>12</month><year>2025</year><volume>1262</volume><fpage>33</fpage><lpage>59</lpage><pub-id pub-id-type="doi">10.3897/zookeys.1262.163047</pub-id></mixed-citation></tp:treatment-meta><tp:nomenclature><label>﻿</label><tp:taxon-name><object-id xmlns:xlink="http://www.w3.org/1999/xlink" content-type="arpha" xlink:type="simple">B1E2B7F2-E186-58F3-9572-14A74946EADC</object-id>
              <tp:taxon-name-part taxon-name-part-type="genus" reg="Androctonus">Androctonus</tp:taxon-name-part>
              <tp:taxon-name-part taxon-name-part-type="species" reg="najdensis">najdensis</tp:taxon-name-part>
              <object-id xmlns:xlink="http://www.w3.org/1999/xlink" content-type="zoobank" xlink:type="simple">https://zoobank.org/31020907-3DB3-4451-A3DE-3EC0047D4247</object-id>
            </tp:taxon-name><tp:taxon-status xmlns:xlink="http://www.w3.org/1999/xlink" xlink:type="simple">sp. nov.</tp:taxon-status><xref ref-type="fig" rid="F1">Figs 1</xref><xref ref-type="fig" rid="F2">, 2</xref><xref ref-type="fig" rid="F3">, 3</xref><xref ref-type="fig" rid="F4">, 4</xref><xref ref-type="fig" rid="F5">, 5</xref><xref ref-type="fig" rid="F6">, 6</xref><xref ref-type="fig" rid="F7">, 7</xref><xref ref-type="fig" rid="F8">, 8</xref><xref ref-type="fig" rid="F9">, 9</xref><xref ref-type="fig" rid="F10">, 10</xref><xref ref-type="fig" rid="F11">, 11</xref><xref ref-type="fig" rid="F12">, 12</xref><xref ref-type="fig" rid="F13">, 13</xref><xref ref-type="fig" rid="F14">, 14</xref><xref ref-type="fig" rid="F15">, 15</xref><xref ref-type="table" rid="T2">; Table 2</xref><tp:nomenclature-citation-list><tp:nomenclature-citation><tp:taxon-name>
                  <tp:taxon-name-part taxon-name-part-type="genus" reg="Buthus">Buthus</tp:taxon-name-part> <tp:taxon-name-part taxon-name-part-type="species" reg="crassicauda">crassicauda</tp:taxon-name-part></tp:taxon-name><comment>: <xref ref-type="bibr" rid="B33">Kraepelin 1899</xref>: 16–17.</comment></tp:nomenclature-citation><tp:nomenclature-citation><tp:taxon-name>
                  <tp:taxon-name-part taxon-name-part-type="genus" reg="Androctonus">Androctonus</tp:taxon-name-part> <tp:taxon-name-part taxon-name-part-type="species" reg="crassicauda">crassicauda</tp:taxon-name-part></tp:taxon-name><comment>: <xref ref-type="bibr" rid="B53">Vachon 1966</xref>: 210; <xref ref-type="bibr" rid="B55">Vachon 1979</xref>: 31–34; <xref ref-type="bibr" rid="B34">Levy and Amitai 1980</xref>: 23–29; <xref ref-type="bibr" rid="B6">Al-Safadi 1992</xref>: 96; <xref ref-type="bibr" rid="B23">El-Hennawy 1992</xref>: 97, 101, 109–110; <xref ref-type="bibr" rid="B25">Fet and Lowe 2000</xref>: 72–73; <xref ref-type="bibr" rid="B29">Hendrixson 2006</xref>: 38–43; <xref ref-type="bibr" rid="B2">Al-Asmari et al. 2007</xref>: 836; <xref ref-type="bibr" rid="B3">Al-Asmari et al. 2009</xref>: 100; <xref ref-type="bibr" rid="B4">Al-Asmari et al. 2013</xref>: 5–7; <xref ref-type="bibr" rid="B9">Alqahtani et al. 2019</xref>: 21–22; <xref ref-type="bibr" rid="B10">Alqahtani et al. 2022a</xref>: 171–179; <xref ref-type="bibr" rid="B11">Alqahtani et al. 2022b</xref>: 1–18; <xref ref-type="bibr" rid="B12">Alqahtani et al. 2022c</xref>: 1–7.</comment></tp:nomenclature-citation></tp:nomenclature-citation-list></tp:nomenclature><tp:treatment-sec sec-type="type material" id="SECID0ESYAG"><title>Type material.</title><p><bold><italic>Holotype</italic></bold>: • ♂ Saudi Arabia, Al Ahsa Province, Khurais, <named-content xmlns:xlink="http://www.w3.org/1999/xlink" content-type="dwc:verbatimCoordinates" xlink:type="simple"><named-content content-type="geo-json" specific-use="{&#34;type&#34;:&#34;Point&#34;,&#34;coordinates&#34;:[48.020000,25.070000]}" id="NCID0EAZAG" xlink:type="simple">25°04'12"N, 48°01'12"E</named-content></named-content>, 449 m a.s.l., 10.III.2021, leg. A. Alqahtani (<abbrev xmlns:xlink="http://www.w3.org/1999/xlink" xlink:title="Alaşehir Zoological Museum, Manisa Celal Bayar University" id="ABBRID0EFZAG" xlink:type="simple">AZMM</abbrev>/Sco-2021:25). <bold><italic>Paratypes</italic></bold>: • Saudi Arabia, Hail, Almada’n, <named-content xmlns:xlink="http://www.w3.org/1999/xlink" content-type="dwc:verbatimCoordinates" xlink:type="simple"><named-content content-type="geo-json" specific-use="{&#34;type&#34;:&#34;Point&#34;,&#34;coordinates&#34;:[41.730000,27.370000]}" id="NCID0EPZAG" xlink:type="simple">27°22'12"N, 41°43'48"E</named-content></named-content>, 1038 m a.s.l., 1 ♀, 10.III.2021, leg. A. Alqahtani (<abbrev xmlns:xlink="http://www.w3.org/1999/xlink" xlink:title="Alaşehir Zoological Museum, Manisa Celal Bayar University" id="ABBRID0EUZAG" xlink:type="simple">AZMM</abbrev>/Sco-2021:25); • 5 ♂, <named-content xmlns:xlink="http://www.w3.org/1999/xlink" content-type="dwc:verbatimCoordinates" xlink:type="simple"><named-content content-type="geo-json" specific-use="{&#34;type&#34;:&#34;Point&#34;,&#34;coordinates&#34;:[41.730000,27.370000]}" id="NCID0E2ZAG" xlink:type="simple">27°22'12"N, 41°43'48"E</named-content></named-content>, 1038 m a.s.l., 10.III.2021, leg. A. Alqahtani (<abbrev xmlns:xlink="http://www.w3.org/1999/xlink" xlink:title="Al-Azhar University Zoological Collection" id="ABBRID0EA1AG" xlink:type="simple">AUZC</abbrev>/Sco-2021: 1103–1107). • Al Qassim, Buraydah <named-content xmlns:xlink="http://www.w3.org/1999/xlink" content-type="dwc:verbatimCoordinates" xlink:type="simple"><named-content content-type="geo-json" specific-use="{&#34;type&#34;:&#34;Point&#34;,&#34;coordinates&#34;:[43.940000,26.240833]}" id="NCID0EH1AG" xlink:type="simple">26°14'27"N, 43°56'24"E</named-content></named-content>, 665 m a.s.l., • 2♀, 20.III.2021, leg. A. Alqahtani (<abbrev xmlns:xlink="http://www.w3.org/1999/xlink" xlink:title="Al-Azhar University Zoological Collection" id="ABBRID0EM1AG" xlink:type="simple">AUZC</abbrev>/Sco-2021: 1108–1109). • 5 ♂, Hail, <named-content xmlns:xlink="http://www.w3.org/1999/xlink" content-type="dwc:verbatimCoordinates" xlink:type="simple"><named-content content-type="geo-json" specific-use="{&#34;type&#34;:&#34;Point&#34;,&#34;coordinates&#34;:[41.730000,27.370000]}" id="NCID0ET1AG" xlink:type="simple">27°22'12"N, 41°43'48"E</named-content></named-content>, 1038 m a.s.l., 20.III.2021, leg. A. Alqahtani (<abbrev xmlns:xlink="http://www.w3.org/1999/xlink" xlink:title="Al-Azhar University Zoological Collection" id="ABBRID0EY1AG" xlink:type="simple">AUZC</abbrev>/Sco-2021: 1110–1114). • Riyadh; 2♀, Dhurma, <named-content xmlns:xlink="http://www.w3.org/1999/xlink" content-type="dwc:verbatimCoordinates" xlink:type="simple"><named-content content-type="geo-json" specific-use="{&#34;type&#34;:&#34;Point&#34;,&#34;coordinates&#34;:[46.169722,24.539722]}" id="NCID0E61AG" xlink:type="simple">24°32'23"N, 46°10'11"E</named-content></named-content>, 628 m a.s.l., 5.IV.2021, leg. A. Alqahtani (<abbrev xmlns:xlink="http://www.w3.org/1999/xlink" xlink:title="Alaşehir Zoological Museum, Manisa Celal Bayar University" id="ABBRID0EE2AG" xlink:type="simple">AZMM</abbrev> /Sco-2021: 1115–1116). • Dhurma, <named-content xmlns:xlink="http://www.w3.org/1999/xlink" content-type="dwc:verbatimCoordinates" xlink:type="simple"><named-content content-type="geo-json" specific-use="{&#34;type&#34;:&#34;Point&#34;,&#34;coordinates&#34;:[46.169722,24.539722]}" id="NCID0EL2AG" xlink:type="simple">24°32'23"N, 46°10'11"E</named-content></named-content>, 628 m a.s.l., 4 ♂, 5.IV.2021, leg. A. Alqahtani (<abbrev xmlns:xlink="http://www.w3.org/1999/xlink" xlink:title="Al-Azhar University Zoological Collection" id="ABBRID0EQ2AG" xlink:type="simple">AUZC</abbrev>/Sco-2021: 1117–1120). • Saudi Arabia, Al Ahsa Province, Khurais, <named-content xmlns:xlink="http://www.w3.org/1999/xlink" content-type="dwc:verbatimCoordinates" xlink:type="simple"><named-content content-type="geo-json" specific-use="{&#34;type&#34;:&#34;Point&#34;,&#34;coordinates&#34;:[48.020000,25.070000]}" id="NCID0EX2AG" xlink:type="simple">25°04'12"N, 48°01'12"E</named-content></named-content>, 449 m a.s.l., 8♀, 10.IV.2021, leg. A. Alqahtani (<abbrev xmlns:xlink="http://www.w3.org/1999/xlink" xlink:title="Al-Azhar University Zoological Collection" id="ABBRID0E32AG" xlink:type="simple">AUZC</abbrev>/Sco-2021: 1121–1128). • Saudi Arabia, Al Ahsa Province, Khurais, <named-content xmlns:xlink="http://www.w3.org/1999/xlink" content-type="dwc:verbatimCoordinates" xlink:type="simple"><named-content content-type="geo-json" specific-use="{&#34;type&#34;:&#34;Point&#34;,&#34;coordinates&#34;:[48.020000,25.070000]}" id="NCID0ED3AG" xlink:type="simple">25°04'12"N, 48°01'12"E</named-content></named-content>, 449 m a.s.l., 2 ♂, 10.IV.2021, leg. A. Alqahtani (<abbrev xmlns:xlink="http://www.w3.org/1999/xlink" xlink:title="Al-Azhar University Zoological Collection" id="ABBRID0EI3AG" xlink:type="simple">AUZC</abbrev>/Sco-2021: 1129–1130).</p><table-wrap id="T2" position="float" orientation="portrait"><label>Table 2.</label><caption><p>Comparative measurements of types of <italic><tp:taxon-name><tp:taxon-name-part taxon-name-part-type="genus" reg="Androctonus">Androctonus</tp:taxon-name-part> <tp:taxon-name-part taxon-name-part-type="species" reg="najdensis">najdensis</tp:taxon-name-part></tp:taxon-name></italic> sp. nov. Abbreviations: length (L), width (W, in carapace it corresponds to posterior width), depth (D).</p></caption><table id="TID0EHEBI" rules="all"><tbody><tr><th rowspan="1" colspan="1">Dimensions (mm)</th><th rowspan="1" colspan="1">Ratio</th><th rowspan="1" colspan="1"><italic><tp:taxon-name><tp:taxon-name-part taxon-name-part-type="genus" reg="Androctonus">Androctonus</tp:taxon-name-part> <tp:taxon-name-part taxon-name-part-type="species" reg="najdensis">najdensis</tp:taxon-name-part></tp:taxon-name></italic> sp. nov. ♂, holotype</th><th rowspan="1" colspan="1"><italic><tp:taxon-name><tp:taxon-name-part taxon-name-part-type="genus" reg="Androctonus">Androctonus</tp:taxon-name-part> <tp:taxon-name-part taxon-name-part-type="species" reg="najdensis">najdensis</tp:taxon-name-part></tp:taxon-name></italic> sp. nov. ♀, paratype</th></tr><tr><td rowspan="1" colspan="1">Carapace</td><td rowspan="1" colspan="1">L / W</td><td rowspan="1" colspan="1">12.26 / 10.56</td><td rowspan="1" colspan="1">11.79 / 11.63</td></tr><tr><td rowspan="1" colspan="1">Mesosoma</td><td rowspan="1" colspan="1">L</td><td rowspan="1" colspan="1">25.37</td><td rowspan="1" colspan="1">22.14</td></tr><tr><td rowspan="1" colspan="1">Tergite VII</td><td rowspan="1" colspan="1">L / W</td><td rowspan="1" colspan="1">7.77 / 10.22</td><td rowspan="1" colspan="1">6.57 / 11.40</td></tr><tr><td rowspan="1" colspan="1">Metasoma + telson</td><td rowspan="1" colspan="1">L</td><td rowspan="1" colspan="1">55.73</td><td rowspan="1" colspan="1">56.33</td></tr><tr><td rowspan="1" colspan="1">Segment I</td><td rowspan="1" colspan="1">L / W / D</td><td rowspan="1" colspan="1">7.70 / 7.34 / 6.15</td><td rowspan="1" colspan="1">7.98 / 7.08 / 6.14</td></tr><tr><td rowspan="1" colspan="1">Segment II</td><td rowspan="1" colspan="1">L / W / D</td><td rowspan="1" colspan="1">8.47 / 8.34 / 7.25</td><td rowspan="1" colspan="1">9.50 / 7.62 / 6.76</td></tr><tr><td rowspan="1" colspan="1">Segment III</td><td rowspan="1" colspan="1">L / W / D</td><td rowspan="1" colspan="1">9.62 / 9.43 / 8.17</td><td rowspan="1" colspan="1">9.26 / 8.56 / 7.50</td></tr><tr><td rowspan="1" colspan="1">Segment IV</td><td rowspan="1" colspan="1">L / W / D</td><td rowspan="1" colspan="1">10.31 / 9.31 / 8.41</td><td rowspan="1" colspan="1">9.90 / 7.93 / 7.40</td></tr><tr><td rowspan="1" colspan="1">Segment V</td><td rowspan="1" colspan="1">L / W / D</td><td rowspan="1" colspan="1">10.96 / 8.08 / 7.20</td><td rowspan="1" colspan="1">10.95 / 7.11 / 6.04</td></tr><tr><td rowspan="1" colspan="1">Telson</td><td rowspan="1" colspan="1">L / W / D</td><td rowspan="1" colspan="1">8.67 / 3.88 / 3.16</td><td rowspan="1" colspan="1">8.74 / 4.24 / 3.16</td></tr><tr><td rowspan="1" colspan="1">Pedipalp</td><td rowspan="1" colspan="1">L</td><td rowspan="1" colspan="1">36.00</td><td rowspan="1" colspan="1">37.88</td></tr><tr><td rowspan="1" colspan="1">Femur</td><td rowspan="1" colspan="1">L / W</td><td rowspan="1" colspan="1">8.41 / 3.03</td><td rowspan="1" colspan="1">8.80 / 2.78</td></tr><tr><td rowspan="1" colspan="1">Patella</td><td rowspan="1" colspan="1">L / W</td><td rowspan="1" colspan="1">10.07 / 4.21</td><td rowspan="1" colspan="1">10.67 / 4.08</td></tr><tr><td rowspan="1" colspan="1">Chela</td><td rowspan="1" colspan="1">L</td><td rowspan="1" colspan="1">17.52</td><td rowspan="1" colspan="1">18.41</td></tr><tr><td rowspan="1" colspan="1">Manus</td><td rowspan="1" colspan="1">L / W / D</td><td rowspan="1" colspan="1">7.72/ 5.38 / 4.77</td><td rowspan="1" colspan="1">8.03 / 5.44 / 4.74</td></tr><tr><td rowspan="1" colspan="1">Movable finger</td><td rowspan="1" colspan="1">L</td><td rowspan="1" colspan="1">11.67</td><td rowspan="1" colspan="1">11.44</td></tr><tr><td rowspan="1" colspan="1">Fixed finger</td><td rowspan="1" colspan="1">L</td><td rowspan="1" colspan="1">9.01</td><td rowspan="1" colspan="1">8.83</td></tr><tr><td rowspan="1" colspan="1">
                      <bold>Total</bold>
                    </td><td rowspan="1" colspan="1">
                      <bold>L</bold>
                    </td><td rowspan="1" colspan="1">
                      <bold>93.36</bold>
                    </td><td rowspan="1" colspan="1">
                      <bold>90.26</bold>
                    </td></tr></tbody></table></table-wrap></tp:treatment-sec><tp:treatment-sec sec-type="diagnosis" id="SECID0E6FBG"><title>Diagnosis.</title><p>Medium-sized scorpions. Average body length 73 mm in males and 79 mm in females. General coloration ranges from dark brown to blackish brown. Carapace carinae strong and bear coarse granules in males, and moderate granules in females. Intercarinal areas densely covered with coarse to medium granules in males, and with medium to minute granules in females. Chela manus smooth and lustrous; internal surface densely granular in males and sparsely granular in females. Movable fingers of the pedipalps bear 16 rows of denticles, with external and internal accessory denticles and three distal granules. Fixed fingers bear 15 rows of granules, also with external and internal accessory granules and three distal granules. Trichobothrium <italic>et</italic> located between <italic>dt</italic> and <italic>est</italic>, and proximal to <italic>dt</italic>. Pectines bear 30–35 teeth in males and 23–28 in females. Tergites I–VI densely granular. All metasomal segments robust, longer than wide, and wider than deep. Segment V considerably more robust in males. Segments I–III have ten carinae, segment IV has eight, and segment V has five carinae. Dorsolateral carinae strong, with granules increasing in size posteriorly on segments I–IV; serrate on segment I, serrate to dentate or subdentate on segment II, and dentate on segments III–IV. On segment V, dorsolateral carinae strong, smooth anteriorly, and serrate posteriorly. Ventrolateral carinae strong on segments I–IV, with moderate and rounded granules on segments I and II, and coarse, rounded granules on segments III and IV. On segment V, ventrolateral carinae strong, bearing somewhat large granules that gradually and slightly increase in size posteriorly, without enlarged denticles.</p></tp:treatment-sec><tp:treatment-sec sec-type="description" id="SECID0ENGBG"><title>Description.</title><p>(based on male holotype and female paratypes) <bold><italic>Coloration</italic></bold> (Figs <xref ref-type="fig" rid="F1">1</xref>, <xref ref-type="fig" rid="F2">2</xref>, <xref ref-type="fig" rid="F4">4</xref>, <xref ref-type="fig" rid="F6">6</xref>, <xref ref-type="fig" rid="F8">8</xref>, <xref ref-type="fig" rid="F10">10</xref>). Base coloration dark brown to blackish brown. Prosoma: carapace dark brown to dark reddish brown in males, and dark reddish brown in females; carinae and granules black. The area surrounding and between median eyes marked with black pigmentation. Chelicerae: manus shiny yellowish brown to dark brown with dark brown reticulations; fingers reddish brown to dark brown, with reddish brown teeth. Pedipalps: femur and patella dark brown dorsally, with black carinae. Chela manus lustrous reddish brown; fingers dark brown posteriorly and dark yellow anteriorly. Denticles black. Legs: tarsi dark yellow; other segments brown. Mesosoma: blackish brown in males; dark brown to dark reddish brown in females. Sternites III–V yellowish brown; poststernites dark yellow medially. Sternite VI pale brown; sternite VII dark brown. Coxae yellowish brown to reddish brown. Pectines pale yellow. Metasoma: ventral surfaces of segments I–V dark brown to black in males and dark brown in females. Lateral and dorsal surfaces reddish brown to brown. Carinae exhibit dark brown to black pigmentation. Vesicle: black ventrally, reddish brown dorsally. Aculeus: reddish brown at base, black at tip.</p><fig id="F1" position="float" orientation="portrait"><object-id xmlns:xlink="http://www.w3.org/1999/xlink" content-type="doi" xlink:type="simple">10.3897/zookeys.1262.163047.figure1</object-id><object-id xmlns:xlink="http://www.w3.org/1999/xlink" content-type="arpha" xlink:type="simple">EF8468E7-33DC-5D68-BA3C-11786FCC8A83</object-id><label>Figure 1.</label><caption><p>Habitus of <italic><tp:taxon-name><tp:taxon-name-part taxon-name-part-type="genus" reg="Androctonus">Androctonus</tp:taxon-name-part> <tp:taxon-name-part taxon-name-part-type="species" reg="najdensis">najdensis</tp:taxon-name-part></tp:taxon-name></italic> sp. nov., male holotype and female paratype. A, B. Male; C, D. Female; A, C. Dorsal view; B, D. Ventral view. Scale bar: 10 mm.</p></caption><graphic xmlns:xlink="http://www.w3.org/1999/xlink" xlink:href="zookeys-1262-033_article-163047__-g001.jpg" position="float" orientation="portrait" xlink:type="simple" id="oo_1483574.jpg"><uri content-type="original_file" xlink:type="simple">https://binary.pensoft.net/fig/1483574</uri></graphic></fig><fig id="F2" position="float" orientation="portrait"><object-id xmlns:xlink="http://www.w3.org/1999/xlink" content-type="doi" xlink:type="simple">10.3897/zookeys.1262.163047.figure2</object-id><object-id xmlns:xlink="http://www.w3.org/1999/xlink" content-type="arpha" xlink:type="simple">DBE9D7A1-51F1-5E7B-A503-165FFC91580E</object-id><label>Figure 2.</label><caption><p><italic><tp:taxon-name><tp:taxon-name-part taxon-name-part-type="genus" reg="Androctonus">Androctonus</tp:taxon-name-part> <tp:taxon-name-part taxon-name-part-type="species" reg="najdensis">najdensis</tp:taxon-name-part></tp:taxon-name></italic> sp. nov. male holotype and female paratype. A, C. Male; B, D. Female; A, C. Carapace and mesosoma; B, D. Sternopectinal area and ventral of mesosoma. Scale bar: 10 mm.</p></caption><graphic xmlns:xlink="http://www.w3.org/1999/xlink" xlink:href="zookeys-1262-033_article-163047__-g002.jpg" position="float" orientation="portrait" xlink:type="simple" id="oo_1483575.jpg"><uri content-type="original_file" xlink:type="simple">https://binary.pensoft.net/fig/1483575</uri></graphic></fig></tp:treatment-sec><tp:treatment-sec sec-type="Morphology" id="SECID0E5IBG"><title>Morphology.</title><p><bold><italic>Prosoma</italic></bold> (Figs <xref ref-type="fig" rid="F4">4A, C</xref>, <xref ref-type="fig" rid="F5">5A, C</xref>): carapace trapezoidal, longer than wide. Carinae strong with coarse granules in males, and moderate granules in females. Intercarinal area densely covered with coarse to medium granules in males, and with medium to minute granules in females. Granules larger and flattened anteriorly, and smaller between posteriomedian, centromedian, and anteromedian carinae. Anterior margin nearly straight and pitted, bearing several stout macrosetae and a row of large, rounded granules. All furrows moderate in depth. Median ocular tubercle located slightly anterior to the centre of carapace. Median eyes separated by a distance equivalent to two ocular diameters, situated in an area bearing several medium-sized granules. There are five pairs of lateral eyes: the first three are moderate in size, aligned, and located above an area with moderate granulation; the last two are vestigial.</p><p>Sternum typical for the genus (Type 1), triangular and narrow, longer than wide. The genital operculum longitudinally divided into two semi-oval plates.</p><p><bold><italic>Pectines</italic></bold> (Figs <xref ref-type="fig" rid="F4">4B, D</xref>, <xref ref-type="fig" rid="F5">5B, D</xref>): long (extending well beyond leg IV coxa/trochanter joint in males, slightly surpassing it in females), narrow, and densely setose. Tooth count ranges from 31–33 in males and 23–28 in females. Basal plate heavily sclerotized and wider than long; anterior margin bears a strong median indentation, while posterior margin broadly convex.</p><p><bold><italic>Chelicerae</italic></bold> (Figs <xref ref-type="fig" rid="F4">4A</xref>, <xref ref-type="fig" rid="F4">4C</xref>, <xref ref-type="fig" rid="F5">5A</xref>, <xref ref-type="fig" rid="F5">5C</xref>): cheliceral dentition typical for the genus, as defined by <xref ref-type="bibr" rid="B52">Vachon (1963)</xref>. The surface smooth and shiny, bearing several granules arranged in longitudinal ridges. A distinct cluster of granules is present beneath the movable finger.</p><p><bold><italic>Pedipalps</italic></bold> (Figs <xref ref-type="fig" rid="F6">6</xref>–<xref ref-type="fig" rid="F9">9</xref>): trichobothrial pattern Type A, orthobothriotaxic. Dorsal trichobothria on femur arranged in a beta configuration, with <italic>d<sub>2</sub></italic> located on dorsal surface. Femur pentacarinate, moderately slender, and straight. Dorsointernal, dorsoexternal, and ventrointernal carinae strong, bearing coarse, rounded granules. Ventroexternal carina weak, with moderately sized, spaced, subspinoid granules. Internal median carina weak, with spaced, distinct conical granules. Dorsal intercarinal surface densely covered with granules of various sizes, while ventral intercarinal surface bears fine granules sparsely, with scattered minute granules medially in anterior portion of segment. Patella has eight carinae and moderately stocky and straight. Dorsointernal carina strong and crenulate, bearing three spaced conical granules and terminating distally in a large spinoid granule. Ventrointernal carina strong and granular, terminating in a moderately sized spinoid granule. Dorsal, dorsomedian, and ventromedian carinae strong, bearing coarse, rounded granules. Dorsoexternal and ventroexternal carinae moderate, weakly granular to nearly smooth. Exteriomedian carina weak and smooth. Dorsal intercarinal surface densely covered with fine granules; ventral surface less densely granular. Chela moderately elongated, but manus considerably wider than patella (chela width/patella width = 1.27). Fingers moderately elongated (movable finger/manus length ratio = 1.51) and evenly curved. Manus smooth and lustrous; its internal surface densely granular in males and sparsely granular in females. movable fingers of pedipalps bear 16 rows of denticles, with external and internal accessory denticles and three distal granules. Fixed fingers bear 15 rows of denticles, also with external and internal accessory granules and three distal granules. Trichobothrium <italic>et</italic> located between <italic>dt</italic> and <italic>est</italic>, and proximal to <italic>dt</italic>.</p><p><bold><italic>Legs</italic></bold> (Figs <xref ref-type="fig" rid="F14">14</xref>, <xref ref-type="fig" rid="F15">15</xref>) long, slender, and bear several macrosetae. Basitarsus of legs I–III bears bristle combs, while that of leg IV lacks a bristle comb. Proventral and retroventral basitarsal (pedal) spurs present on legs I and IV, whereas tibial spurs present on legs III and IV. Tarsus of legs I–IV bears spine-like setae ventrally, arranged in two rows.</p><p><bold><italic>Mesosoma</italic></bold> (Figs <xref ref-type="fig" rid="F1">1</xref>–<xref ref-type="fig" rid="F3">3</xref>): tergites I–VI possess three moderate, granular carinae (one median and two submedians). Submedian carinae reduced on tergite I. Tergites I–VI densely granular overall. Pretergites finely granular; posttergites coarsely granular, with posterior margins bearing a row of distinct, moderate granules. Tergite VII pentacarinate (with median, submedian, and lateral carinae); median and submedian carinae bear large, rounded granules, while lateral carinae crenulate with spinoid granules. Sternites III–VI smooth with shagreened patches, sparsely setose, and feature elongated, slit-like spiracles. Sternite VI bears a pair of moderate granular carinae; sternite VII has two pairs of moderate granular carinae. Sternite VII finely granular and lacks setae.</p><fig id="F3" position="float" orientation="portrait"><object-id xmlns:xlink="http://www.w3.org/1999/xlink" content-type="doi" xlink:type="simple">10.3897/zookeys.1262.163047.figure3</object-id><object-id xmlns:xlink="http://www.w3.org/1999/xlink" content-type="arpha" xlink:type="simple">4CEB620F-C15C-5D89-BF43-D54FBE5F9CD9</object-id><label>Figure 3.</label><caption><p><italic><tp:taxon-name><tp:taxon-name-part taxon-name-part-type="genus" reg="Androctonus">Androctonus</tp:taxon-name-part> <tp:taxon-name-part taxon-name-part-type="species" reg="najdensis">najdensis</tp:taxon-name-part></tp:taxon-name></italic> sp. nov. male holotype and female paratype, under UV light. A, C. Male; B, D. Female; A, B. Carapace and mesosoma; C, D. Sternopectinal area and ventral of mesosoma. Scale bar: 10 mm.</p></caption><graphic xmlns:xlink="http://www.w3.org/1999/xlink" xlink:href="zookeys-1262-033_article-163047__-g003.jpg" position="float" orientation="portrait" xlink:type="simple" id="oo_1483576.jpg"><uri content-type="original_file" xlink:type="simple">https://binary.pensoft.net/fig/1483576</uri></graphic></fig><fig id="F4" position="float" orientation="portrait"><object-id xmlns:xlink="http://www.w3.org/1999/xlink" content-type="doi" xlink:type="simple">10.3897/zookeys.1262.163047.figure4</object-id><object-id xmlns:xlink="http://www.w3.org/1999/xlink" content-type="arpha" xlink:type="simple">8BFE8739-A06A-51FA-AA62-5AE0E744CCDA</object-id><label>Figure 4.</label><caption><p><italic><tp:taxon-name><tp:taxon-name-part taxon-name-part-type="genus" reg="Androctonus">Androctonus</tp:taxon-name-part> <tp:taxon-name-part taxon-name-part-type="species" reg="najdensis">najdensis</tp:taxon-name-part></tp:taxon-name></italic> sp. nov. male holotype and female paratype. A, B. Male; C, D. Female; A, C. Carapace; B, D. Sternopectinal area. Scale bar: 10 mm.</p></caption><graphic xmlns:xlink="http://www.w3.org/1999/xlink" xlink:href="zookeys-1262-033_article-163047__-g004.jpg" position="float" orientation="portrait" xlink:type="simple" id="oo_1483577.jpg"><uri content-type="original_file" xlink:type="simple">https://binary.pensoft.net/fig/1483577</uri></graphic></fig><fig id="F5" position="float" orientation="portrait"><object-id xmlns:xlink="http://www.w3.org/1999/xlink" content-type="doi" xlink:type="simple">10.3897/zookeys.1262.163047.figure5</object-id><object-id xmlns:xlink="http://www.w3.org/1999/xlink" content-type="arpha" xlink:type="simple">22D7E60A-B1EC-5CEC-8E4F-92A951B1972E</object-id><label>Figure 5.</label><caption><p><italic><tp:taxon-name><tp:taxon-name-part taxon-name-part-type="genus" reg="Androctonus">Androctonus</tp:taxon-name-part> <tp:taxon-name-part taxon-name-part-type="species" reg="najdensis">najdensis</tp:taxon-name-part></tp:taxon-name></italic> sp. nov. male holotype and female paratype, under UV light. A, B. Male; C, D. Female; A, C. Carapace; B, D. Sternopectinal area. Scale bar: 10 mm.</p></caption><graphic xmlns:xlink="http://www.w3.org/1999/xlink" xlink:href="zookeys-1262-033_article-163047__-g005.jpg" position="float" orientation="portrait" xlink:type="simple" id="oo_1483578.jpg"><uri content-type="original_file" xlink:type="simple">https://binary.pensoft.net/fig/1483578</uri></graphic></fig><fig id="F6" position="float" orientation="portrait"><object-id xmlns:xlink="http://www.w3.org/1999/xlink" content-type="doi" xlink:type="simple">10.3897/zookeys.1262.163047.figure6</object-id><object-id xmlns:xlink="http://www.w3.org/1999/xlink" content-type="arpha" xlink:type="simple">0500FE79-CD37-5B24-9731-86DE2CDAEE53</object-id><label>Figure 6.</label><caption><p><italic><tp:taxon-name><tp:taxon-name-part taxon-name-part-type="genus" reg="Androctonus">Androctonus</tp:taxon-name-part> <tp:taxon-name-part taxon-name-part-type="species" reg="najdensis">najdensis</tp:taxon-name-part></tp:taxon-name></italic> sp. nov., pedipalp of male holotype. A. Ventral view of chela; B. Dorsal view of chela; C. Internal view of chela; D. External view of chela; E. Ventral view of pedipalp; F. Dorsal view of pedipalp; G. Fixed finger dentition; H. Movable finger dentition (trichobothrial pattern is indicated by red circles).</p></caption><graphic xmlns:xlink="http://www.w3.org/1999/xlink" xlink:href="zookeys-1262-033_article-163047__-g006.jpg" position="float" orientation="portrait" xlink:type="simple" id="oo_1483579.jpg"><uri content-type="original_file" xlink:type="simple">https://binary.pensoft.net/fig/1483579</uri></graphic></fig><fig id="F7" position="float" orientation="portrait"><object-id xmlns:xlink="http://www.w3.org/1999/xlink" content-type="doi" xlink:type="simple">10.3897/zookeys.1262.163047.figure7</object-id><object-id xmlns:xlink="http://www.w3.org/1999/xlink" content-type="arpha" xlink:type="simple">09F0B09C-5BF5-5F28-BA25-C6FC3DF3FB66</object-id><label>Figure 7.</label><caption><p><italic><tp:taxon-name><tp:taxon-name-part taxon-name-part-type="genus" reg="Androctonus">Androctonus</tp:taxon-name-part> <tp:taxon-name-part taxon-name-part-type="species" reg="najdensis">najdensis</tp:taxon-name-part></tp:taxon-name></italic> sp. nov., pedipalp of male holotype, under UV light. A. Ventral view of chela; B. Dorsal view of chela; C. Internal view of chela; D. External view of chela; E. Ventral view of pedipalp; F. Dorsal view of pedipalp; G. Fixed finger dentition; H. Movable finger dentition.</p></caption><graphic xmlns:xlink="http://www.w3.org/1999/xlink" xlink:href="zookeys-1262-033_article-163047__-g007.jpg" position="float" orientation="portrait" xlink:type="simple" id="oo_1483580.jpg"><uri content-type="original_file" xlink:type="simple">https://binary.pensoft.net/fig/1483580</uri></graphic></fig><fig id="F8" position="float" orientation="portrait"><object-id xmlns:xlink="http://www.w3.org/1999/xlink" content-type="doi" xlink:type="simple">10.3897/zookeys.1262.163047.figure8</object-id><object-id xmlns:xlink="http://www.w3.org/1999/xlink" content-type="arpha" xlink:type="simple">C8B5D515-78D7-519E-A697-EE8FBFE7C200</object-id><label>Figure 8.</label><caption><p><italic><tp:taxon-name><tp:taxon-name-part taxon-name-part-type="genus" reg="Androctonus">Androctonus</tp:taxon-name-part> <tp:taxon-name-part taxon-name-part-type="species" reg="najdensis">najdensis</tp:taxon-name-part></tp:taxon-name></italic> sp. nov., pedipalp of female paratype. A. Ventral view of chela; B. Dorsal view of chela; C. Internal view of chela; D. External view of chela; E. Ventral view of pedipalp; F. Dorsal view of pedipalp; G. Fixed finger dentition; H. Movable finger dentition (trichobothrial pattern is indicated by red dots).</p></caption><graphic xmlns:xlink="http://www.w3.org/1999/xlink" xlink:href="zookeys-1262-033_article-163047__-g008.jpg" position="float" orientation="portrait" xlink:type="simple" id="oo_1483581.jpg"><uri content-type="original_file" xlink:type="simple">https://binary.pensoft.net/fig/1483581</uri></graphic></fig><fig id="F9" position="float" orientation="portrait"><object-id xmlns:xlink="http://www.w3.org/1999/xlink" content-type="doi" xlink:type="simple">10.3897/zookeys.1262.163047.figure9</object-id><object-id xmlns:xlink="http://www.w3.org/1999/xlink" content-type="arpha" xlink:type="simple">380BA760-336D-561B-A2ED-6F59B1A47EC3</object-id><label>Figure 9.</label><caption><p><italic><tp:taxon-name><tp:taxon-name-part taxon-name-part-type="genus" reg="Androctonus">Androctonus</tp:taxon-name-part> <tp:taxon-name-part taxon-name-part-type="species" reg="najdensis">najdensis</tp:taxon-name-part></tp:taxon-name></italic> sp. nov., pedipalp of female paratype, under UV light. A. Ventral view of chela; B. Dorsal view of chela; C. Internal view of chela; D. External view of chela; E. Ventral view of pedipalp; F. Dorsal view of pedipalp; G. Fixed finger dentition; H. Movable finger dentition.</p></caption><graphic xmlns:xlink="http://www.w3.org/1999/xlink" xlink:href="zookeys-1262-033_article-163047__-g009.jpg" position="float" orientation="portrait" xlink:type="simple" id="oo_1483582.jpg"><uri content-type="original_file" xlink:type="simple">https://binary.pensoft.net/fig/1483582</uri></graphic></fig><p><bold><italic>Metasoma</italic></bold> (Figs <xref ref-type="fig" rid="F10">10</xref>–<xref ref-type="fig" rid="F13">13</xref>): all segments robust, longer than wide, and wider than deep. Segment V considerably stockier in males. Segments I–III bear ten carinae, segment IV has eight, and segment V has five carinae. Lateral inframedian carinae complete, moderate, and granular on segment I; they are incomplete and indistinct on segments II–III, consisting of three granules in the posterior quarter. Dorsolateral carinae strong, with granules gradually increasing in size posteriorly on segments I–IV, serrate on segment I, serrate to dentate or subdentate on segment II, and dentate on segments III–IV. On segment V, dorsolateral carinae strong, serrate posteriorly and smooth anteriorly. Lateral supramedian carinae strong and serrate on segments I–IV, with moderate, rounded granules on segments I and II, and coarse, rounded granules on segments III and IV. Ventrolateral carinae strong on segments I–IV, bearing moderate and rounded granules on segments I and II, and coarse, rounded granules on segments III and IV. On segment V, they are strong, with somewhat large granules that lack enlarged denticles and increase slightly in size posteriorly. Ventral submedian carinae moderate on segments I–IV, bearing moderately sized rounded granules. Ventromedian carina on segment V moderate, with similar rounded granules. Anal arch bears two lateral rounded lobes, the inferior one being twice as large as the superior and slightly split. Metasoma very sparsely setose. Dorsal intercarinal areas finely granular medially on segments I and II, and smooth without granulation on segments III–V. Lateral and ventral surfaces rough and densely covered with fine granules on segments I–V. Dorsal furrow moderately deep and wide on all segments. Telson slender and elongated. Vesicle small, somewhat elongated, with a wrinkled tegument but smooth surface, and shows distinct to obsolete ventromedian carinae. Aculeus long, approximately equal in length to vesicle, and moderately curved.</p><fig id="F10" position="float" orientation="portrait"><object-id xmlns:xlink="http://www.w3.org/1999/xlink" content-type="doi" xlink:type="simple">10.3897/zookeys.1262.163047.figure10</object-id><object-id xmlns:xlink="http://www.w3.org/1999/xlink" content-type="arpha" xlink:type="simple">2BCDE299-CF44-5CAB-9B87-0F12800BD391</object-id><label>Figure 10.</label><caption><p><italic><tp:taxon-name><tp:taxon-name-part taxon-name-part-type="genus" reg="Androctonus">Androctonus</tp:taxon-name-part> <tp:taxon-name-part taxon-name-part-type="species" reg="najdensis">najdensis</tp:taxon-name-part></tp:taxon-name></italic> sp. nov. metasoma and telson of male holotype and female paratype. A, C, E. Male; B, D, F. Female; A, B. Lateral view; C, D. Dorsal view; E, F. Ventral view. Scale bar: 10 mm.</p></caption><graphic xmlns:xlink="http://www.w3.org/1999/xlink" xlink:href="zookeys-1262-033_article-163047__-g010.jpg" position="float" orientation="portrait" xlink:type="simple" id="oo_1483583.jpg"><uri content-type="original_file" xlink:type="simple">https://binary.pensoft.net/fig/1483583</uri></graphic></fig><fig id="F11" position="float" orientation="portrait"><object-id xmlns:xlink="http://www.w3.org/1999/xlink" content-type="doi" xlink:type="simple">10.3897/zookeys.1262.163047.figure11</object-id><object-id xmlns:xlink="http://www.w3.org/1999/xlink" content-type="arpha" xlink:type="simple">94723A59-A3A9-5C8D-AFF5-4C84BAF82AB8</object-id><label>Figure 11.</label><caption><p><italic><tp:taxon-name><tp:taxon-name-part taxon-name-part-type="genus" reg="Androctonus">Androctonus</tp:taxon-name-part> <tp:taxon-name-part taxon-name-part-type="species" reg="najdensis">najdensis</tp:taxon-name-part></tp:taxon-name></italic> sp. nov. metasoma and telson of male holotype and female paratype, under UV light. A, C, E. Male; B, D, F. Female; A, B. Lateral view; C, D. Dorsal view; E, F. Ventral view. Scale bar: 10 mm.</p></caption><graphic xmlns:xlink="http://www.w3.org/1999/xlink" xlink:href="zookeys-1262-033_article-163047__-g011.jpg" position="float" orientation="portrait" xlink:type="simple" id="oo_1483584.jpg"><uri content-type="original_file" xlink:type="simple">https://binary.pensoft.net/fig/1483584</uri></graphic></fig><fig id="F12" position="float" orientation="portrait"><object-id xmlns:xlink="http://www.w3.org/1999/xlink" content-type="doi" xlink:type="simple">10.3897/zookeys.1262.163047.figure12</object-id><object-id xmlns:xlink="http://www.w3.org/1999/xlink" content-type="arpha" xlink:type="simple">966E6659-5054-5160-8E45-4B6EB3D489F7</object-id><label>Figure 12.</label><caption><p><italic><tp:taxon-name><tp:taxon-name-part taxon-name-part-type="genus" reg="Androctonus">Androctonus</tp:taxon-name-part> <tp:taxon-name-part taxon-name-part-type="species" reg="najdensis">najdensis</tp:taxon-name-part></tp:taxon-name></italic> sp. nov., metasoma V and telson of male holotype and female paratype. A, B. Male; C, D. Female; A, C. Lateral view; C, D. Ventral view.</p></caption><graphic xmlns:xlink="http://www.w3.org/1999/xlink" xlink:href="zookeys-1262-033_article-163047__-g012.jpg" position="float" orientation="portrait" xlink:type="simple" id="oo_1483585.jpg"><uri content-type="original_file" xlink:type="simple">https://binary.pensoft.net/fig/1483585</uri></graphic></fig><fig id="F13" position="float" orientation="portrait"><object-id xmlns:xlink="http://www.w3.org/1999/xlink" content-type="doi" xlink:type="simple">10.3897/zookeys.1262.163047.figure13</object-id><object-id xmlns:xlink="http://www.w3.org/1999/xlink" content-type="arpha" xlink:type="simple">D9170105-0EF2-5279-8DC8-10A59146E8D1</object-id><label>Figure 13.</label><caption><p><italic><tp:taxon-name><tp:taxon-name-part taxon-name-part-type="genus" reg="Androctonus">Androctonus</tp:taxon-name-part> <tp:taxon-name-part taxon-name-part-type="species" reg="najdensis">najdensis</tp:taxon-name-part></tp:taxon-name></italic> sp. nov., metasoma V and telson of male holotype and female paratype, under UV light. A, B. Male; C, D. Female; A, C. Lateral view; B, D. Ventral view.</p></caption><graphic xmlns:xlink="http://www.w3.org/1999/xlink" xlink:href="zookeys-1262-033_article-163047__-g013.jpg" position="float" orientation="portrait" xlink:type="simple" id="oo_1483586.jpg"><uri content-type="original_file" xlink:type="simple">https://binary.pensoft.net/fig/1483586</uri></graphic></fig><fig id="F14" position="float" orientation="portrait"><object-id xmlns:xlink="http://www.w3.org/1999/xlink" content-type="doi" xlink:type="simple">10.3897/zookeys.1262.163047.figure14</object-id><object-id xmlns:xlink="http://www.w3.org/1999/xlink" content-type="arpha" xlink:type="simple">1214B2D1-C53C-549D-BFBF-C453E73CF868</object-id><label>Figure 14.</label><caption><p><italic><tp:taxon-name><tp:taxon-name-part taxon-name-part-type="genus" reg="Androctonus">Androctonus</tp:taxon-name-part> <tp:taxon-name-part taxon-name-part-type="species" reg="najdensis">najdensis</tp:taxon-name-part></tp:taxon-name></italic> sp. nov., male holotype, right legs I–IV.</p></caption><graphic xmlns:xlink="http://www.w3.org/1999/xlink" xlink:href="zookeys-1262-033_article-163047__-g014.jpg" position="float" orientation="portrait" xlink:type="simple" id="oo_1483587.jpg"><uri content-type="original_file" xlink:type="simple">https://binary.pensoft.net/fig/1483587</uri></graphic></fig><fig id="F15" position="float" orientation="portrait"><object-id xmlns:xlink="http://www.w3.org/1999/xlink" content-type="doi" xlink:type="simple">10.3897/zookeys.1262.163047.figure15</object-id><object-id xmlns:xlink="http://www.w3.org/1999/xlink" content-type="arpha" xlink:type="simple">24BE565F-7483-55DF-BDB7-D95ED82C9EF5</object-id><label>Figure 15.</label><caption><p><italic><tp:taxon-name><tp:taxon-name-part taxon-name-part-type="genus" reg="Androctonus">Androctonus</tp:taxon-name-part> <tp:taxon-name-part taxon-name-part-type="species" reg="najdensis">najdensis</tp:taxon-name-part></tp:taxon-name></italic> sp. nov., female paratype, right legs I–IV.</p></caption><graphic xmlns:xlink="http://www.w3.org/1999/xlink" xlink:href="zookeys-1262-033_article-163047__-g015.jpg" position="float" orientation="portrait" xlink:type="simple" id="oo_1483588.jpg"><uri content-type="original_file" xlink:type="simple">https://binary.pensoft.net/fig/1483588</uri></graphic></fig></tp:treatment-sec><tp:treatment-sec sec-type="etymology" id="SECID0E3WBG"><title>Etymology.</title><p>The new species is named after the Najd Plateau, located in the central region of the Arabian Peninsula.</p></tp:treatment-sec><tp:treatment-sec sec-type="Affinities" id="SECID0EBXBG"><title>Affinities.</title><p><italic><tp:taxon-name><tp:taxon-name-part taxon-name-part-type="genus" reg="Androctonus">Androctonus</tp:taxon-name-part> <tp:taxon-name-part taxon-name-part-type="species" reg="najdensis">najdensis</tp:taxon-name-part></tp:taxon-name></italic> sp. nov. can be distinguished from other <italic><tp:taxon-name><tp:taxon-name-part taxon-name-part-type="genus" reg="Androctonus">Androctonus</tp:taxon-name-part></tp:taxon-name></italic> species occurring in the Middle East, Iran, and Turkey by the following characters.</p><p>General coloration of <italic><tp:taxon-name><tp:taxon-name-part taxon-name-part-type="genus" reg="Androctonus">A.</tp:taxon-name-part> <tp:taxon-name-part taxon-name-part-type="species" reg="najdensis">najdensis</tp:taxon-name-part></tp:taxon-name></italic> sp. nov. is dark brown to blackish brown, whereas in <italic><tp:taxon-name><tp:taxon-name-part taxon-name-part-type="genus" reg="Androctonus">A.</tp:taxon-name-part> <tp:taxon-name-part taxon-name-part-type="species" reg="australis">australis</tp:taxon-name-part></tp:taxon-name></italic>, <italic><tp:taxon-name><tp:taxon-name-part taxon-name-part-type="genus" reg="Androctonus">A.</tp:taxon-name-part> <tp:taxon-name-part taxon-name-part-type="species" reg="amoreuxi">amoreuxi</tp:taxon-name-part></tp:taxon-name></italic>, <italic><tp:taxon-name><tp:taxon-name-part taxon-name-part-type="genus" reg="Androctonus">A.</tp:taxon-name-part> <tp:taxon-name-part taxon-name-part-type="species" reg="sistanus">sistanus</tp:taxon-name-part></tp:taxon-name></italic>, and <italic><tp:taxon-name><tp:taxon-name-part taxon-name-part-type="genus" reg="Androctonus">A.</tp:taxon-name-part> <tp:taxon-name-part taxon-name-part-type="species" reg="tihamicus">tihamicus</tp:taxon-name-part></tp:taxon-name></italic>, it is pale brown to yellow. <italic><tp:taxon-name><tp:taxon-name-part taxon-name-part-type="genus" reg="Androctonus">Androctonus</tp:taxon-name-part> <tp:taxon-name-part taxon-name-part-type="species" reg="najdensis">najdensis</tp:taxon-name-part></tp:taxon-name></italic> sp. nov. has a wide manus, while <italic><tp:taxon-name><tp:taxon-name-part taxon-name-part-type="genus" reg="Androctonus">A.</tp:taxon-name-part> <tp:taxon-name-part taxon-name-part-type="species" reg="bicolor">bicolor</tp:taxon-name-part></tp:taxon-name></italic> and <italic><tp:taxon-name><tp:taxon-name-part taxon-name-part-type="genus" reg="Androctonus">A.</tp:taxon-name-part> <tp:taxon-name-part taxon-name-part-type="species" reg="minaeus">minaeus</tp:taxon-name-part></tp:taxon-name></italic> have a slender manus.</p><p>In <italic><tp:taxon-name><tp:taxon-name-part taxon-name-part-type="genus" reg="Androctonus">A.</tp:taxon-name-part> <tp:taxon-name-part taxon-name-part-type="species" reg="crassicauda">crassicauda</tp:taxon-name-part></tp:taxon-name></italic> and <italic><tp:taxon-name><tp:taxon-name-part taxon-name-part-type="genus" reg="Androctonus">A.</tp:taxon-name-part> <tp:taxon-name-part taxon-name-part-type="species" reg="orientalis">orientalis</tp:taxon-name-part></tp:taxon-name></italic>, the fifth metasomal segment in males is elongated, and most of the dorsolateral carinae are serrate. In contrast, in <italic><tp:taxon-name><tp:taxon-name-part taxon-name-part-type="genus" reg="Androctonus">A.</tp:taxon-name-part> <tp:taxon-name-part taxon-name-part-type="species" reg="najdensis">najdensis</tp:taxon-name-part></tp:taxon-name></italic> sp. nov., the fifth metasomal segment in males is stocky, and only a small portion of the dorsolateral carina is serrate. Besides, in <italic><tp:taxon-name><tp:taxon-name-part taxon-name-part-type="genus" reg="Androctonus">A.</tp:taxon-name-part> <tp:taxon-name-part taxon-name-part-type="species" reg="crassicauda">crassicauda</tp:taxon-name-part></tp:taxon-name></italic> and <italic><tp:taxon-name><tp:taxon-name-part taxon-name-part-type="genus" reg="Androctonus">A.</tp:taxon-name-part> <tp:taxon-name-part taxon-name-part-type="species" reg="orientalis">orientalis</tp:taxon-name-part></tp:taxon-name></italic> the dorsolateral carina of the fourth segment is distinctly dentate, whereas it is serrate in <italic><tp:taxon-name><tp:taxon-name-part taxon-name-part-type="genus" reg="Androctonus">A.</tp:taxon-name-part> <tp:taxon-name-part taxon-name-part-type="species" reg="najdensis">najdensis</tp:taxon-name-part></tp:taxon-name></italic> sp. nov.</p><p>Additionally, the ventrolateral carinae of fifth metasomal segment in <italic><tp:taxon-name><tp:taxon-name-part taxon-name-part-type="genus" reg="Androctonus">A.</tp:taxon-name-part> <tp:taxon-name-part taxon-name-part-type="species" reg="najdensis">najdensis</tp:taxon-name-part></tp:taxon-name></italic> sp. nov. lack enlarged denticles, whereas in <italic><tp:taxon-name><tp:taxon-name-part taxon-name-part-type="genus" reg="Androctonus">A.</tp:taxon-name-part> <tp:taxon-name-part taxon-name-part-type="species" reg="ammoneus">ammoneus</tp:taxon-name-part></tp:taxon-name></italic>, <italic><tp:taxon-name><tp:taxon-name-part taxon-name-part-type="genus" reg="Androctonus">A.</tp:taxon-name-part> <tp:taxon-name-part taxon-name-part-type="species" reg="azerianus">azerianus</tp:taxon-name-part></tp:taxon-name></italic>, <italic><tp:taxon-name><tp:taxon-name-part taxon-name-part-type="genus" reg="Androctonus">A.</tp:taxon-name-part> <tp:taxon-name-part taxon-name-part-type="species" reg="barahoeii">barahoeii</tp:taxon-name-part></tp:taxon-name></italic>, <italic><tp:taxon-name><tp:taxon-name-part taxon-name-part-type="genus" reg="Androctonus">A.</tp:taxon-name-part> <tp:taxon-name-part taxon-name-part-type="species" reg="caspius">caspius</tp:taxon-name-part></tp:taxon-name></italic>, <italic><tp:taxon-name><tp:taxon-name-part taxon-name-part-type="genus" reg="Androctonus">A.</tp:taxon-name-part> <tp:taxon-name-part taxon-name-part-type="species" reg="ishtar">ishtar</tp:taxon-name-part></tp:taxon-name></italic>, <italic><tp:taxon-name><tp:taxon-name-part taxon-name-part-type="genus" reg="Androctonus">A.</tp:taxon-name-part> <tp:taxon-name-part taxon-name-part-type="species" reg="kunti">kunti</tp:taxon-name-part></tp:taxon-name></italic>, <italic><tp:taxon-name><tp:taxon-name-part taxon-name-part-type="genus" reg="Androctonus">A.</tp:taxon-name-part> <tp:taxon-name-part taxon-name-part-type="species" reg="sumericus">sumericus</tp:taxon-name-part></tp:taxon-name></italic>, <italic><tp:taxon-name><tp:taxon-name-part taxon-name-part-type="genus" reg="Androctonus">A.</tp:taxon-name-part> <tp:taxon-name-part taxon-name-part-type="species" reg="transcaucasicus">transcaucasicus</tp:taxon-name-part></tp:taxon-name></italic> and <italic><tp:taxon-name><tp:taxon-name-part taxon-name-part-type="genus" reg="Androctonus">A.</tp:taxon-name-part> <tp:taxon-name-part taxon-name-part-type="species" reg="turkiyensis">turkiyensis</tp:taxon-name-part></tp:taxon-name></italic> ventrolateral carinae bear enlarged or somewhat large denticles.</p><p>Coloration is brown in <italic><tp:taxon-name><tp:taxon-name-part taxon-name-part-type="genus" reg="Androctonus">A.</tp:taxon-name-part> <tp:taxon-name-part taxon-name-part-type="species" reg="ammophilus">ammophilus</tp:taxon-name-part></tp:taxon-name></italic> and <italic><tp:taxon-name><tp:taxon-name-part taxon-name-part-type="genus" reg="Androctonus">A.</tp:taxon-name-part> <tp:taxon-name-part taxon-name-part-type="species" reg="omanensis">omanensis</tp:taxon-name-part></tp:taxon-name></italic> whereas it is black in <italic><tp:taxon-name><tp:taxon-name-part taxon-name-part-type="genus" reg="Androctonus">A.</tp:taxon-name-part> <tp:taxon-name-part taxon-name-part-type="species" reg="najdensis">najdensis</tp:taxon-name-part></tp:taxon-name></italic> sp. nov.</p><p>The lateral surface of segment V of the metasoma is smooth and the ventrolateral carinae of segment V bear dentate granules posteriorly in <italic><tp:taxon-name><tp:taxon-name-part taxon-name-part-type="genus" reg="Androctonus">A.</tp:taxon-name-part> <tp:taxon-name-part taxon-name-part-type="species" reg="omanensis">omanensis</tp:taxon-name-part></tp:taxon-name></italic> whereas the lateral surface of segment V is finely granular and the ventrolateral carinae of segment V are subconical, and do not bear dentate granules in <italic><tp:taxon-name><tp:taxon-name-part taxon-name-part-type="genus" reg="Androctonus">A.</tp:taxon-name-part> <tp:taxon-name-part taxon-name-part-type="species" reg="najdensis">najdensis</tp:taxon-name-part></tp:taxon-name></italic> sp. nov.</p><p>The seventh sternite is smooth in <italic><tp:taxon-name><tp:taxon-name-part taxon-name-part-type="genus" reg="Androctonus">A.</tp:taxon-name-part> <tp:taxon-name-part taxon-name-part-type="species" reg="ammophilus">ammophilus</tp:taxon-name-part></tp:taxon-name></italic> whereas in <italic><tp:taxon-name><tp:taxon-name-part taxon-name-part-type="genus" reg="Androctonus">A.</tp:taxon-name-part> <tp:taxon-name-part taxon-name-part-type="species" reg="najdensis">najdensis</tp:taxon-name-part></tp:taxon-name></italic> sp. nov. it is finely granular.</p></tp:treatment-sec><ref-list><ref id="B33"><mixed-citation xmlns:xlink="http://www.w3.org/1999/xlink" xlink:type="simple"><person-group><name name-style="western"><surname>Kraepelin</surname><given-names>K</given-names></name></person-group> (<year>1899</year>) <tp:taxon-name><tp:taxon-name-part taxon-name-part-type="order">Scorpiones</tp:taxon-name-part></tp:taxon-name> und Pedipalpi. In: Dahl F (Ed.) Das Tierreich. Lieferung 8. R. Friedländer und Sohn Verlag, Berlin, [XVIII +] 265 pp. <ext-link xlink:href="10.5962/bhl.title.2028" ext-link-type="doi" xlink:type="simple">https://doi.org/10.5962/bhl.title.2028</ext-link></mixed-citation></ref><ref id="B53"><mixed-citation xmlns:xlink="http://www.w3.org/1999/xlink" xlink:type="simple"><person-group><name name-style="western"><surname>Vachon</surname><given-names>M</given-names></name></person-group> (<year>1966</year>) <article-title>Liste des scorpions connus en Égypte, Arabie, Israël, Liban, Syrie, Jordanie, Turquie, Irak, Iran.</article-title><source>Toxicon: Official Journal of the International Society on Toxinology</source><volume>4</volume>(<issue>3</issue>): <fpage>209</fpage>–<lpage>218</lpage>. <ext-link xlink:href="10.1016/0041-0101(66)90052-3" ext-link-type="doi" xlink:type="simple">https://doi.org/10.1016/0041-0101(66)90052-3</ext-link></mixed-citation></ref><ref id="B55"><mixed-citation xmlns:xlink="http://www.w3.org/1999/xlink" xlink:type="simple"><person-group><name name-style="western"><surname>Vachon</surname><given-names>M</given-names></name></person-group> (<year>1979</year>) <article-title>Arachnids of Saudi Arabia: Scorpions.</article-title><source>Fauna of Saudi Arabia</source><volume>1</volume>: <fpage>30</fpage>–<lpage>66</lpage>.</mixed-citation></ref><ref id="B34"><mixed-citation xmlns:xlink="http://www.w3.org/1999/xlink" xlink:type="simple"><person-group><name name-style="western"><surname>Levy</surname><given-names>G</given-names></name><name name-style="western"><surname>Amitai</surname><given-names>P</given-names></name></person-group> (<year>1980</year>) <source><tp:taxon-name><tp:taxon-name-part taxon-name-part-type="order">Scorpiones</tp:taxon-name-part></tp:taxon-name>, In: Fauna Palaestina, <tp:taxon-name><tp:taxon-name-part taxon-name-part-type="class">Arachnida</tp:taxon-name-part></tp:taxon-name> I.</source><publisher-name>, Israel Academy of Sciences and Humanities</publisher-name>, <publisher-loc>Jerusalem</publisher-loc>, <size units="page">130 pp</size>.</mixed-citation></ref><ref id="B6"><mixed-citation xmlns:xlink="http://www.w3.org/1999/xlink" xlink:type="simple"><person-group><name name-style="western"><surname>Al-Safadi</surname><given-names>MM</given-names></name></person-group> (<year>1992</year>) <article-title>Additions to the scorpion fauna of Yemen.</article-title><source>Zoology in the Middle East</source><volume>6</volume>(<issue>1</issue>): <fpage>95</fpage>–<lpage>100</lpage>. <ext-link xlink:href="10.1080/09397140.1992.10637617" ext-link-type="doi" xlink:type="simple">https://doi.org/10.1080/09397140.1992.10637617</ext-link></mixed-citation></ref><ref id="B23"><mixed-citation xmlns:xlink="http://www.w3.org/1999/xlink" xlink:type="simple"><person-group><name name-style="western"><surname>El-Hennawy</surname><given-names>HK</given-names></name></person-group> (<year>1992</year>) <article-title>A catalogue of the scorpions described from the Arab countries (1758–1990) (<tp:taxon-name><tp:taxon-name-part taxon-name-part-type="class">Arachnida</tp:taxon-name-part></tp:taxon-name>: <tp:taxon-name><tp:taxon-name-part taxon-name-part-type="class">Scorpionida</tp:taxon-name-part></tp:taxon-name>).</article-title><source>Serket = Sarkat</source><volume>2</volume>(<issue>4</issue>): <fpage>95</fpage>–<lpage>153</lpage>.</mixed-citation></ref><ref id="B25"><mixed-citation xmlns:xlink="http://www.w3.org/1999/xlink" xlink:type="simple"><person-group><name name-style="western"><surname>Fet</surname><given-names>V</given-names></name><name name-style="western"><surname>Lowe</surname><given-names>G</given-names></name></person-group> (<year>2000</year>) <source>Family <tp:taxon-name><tp:taxon-name-part taxon-name-part-type="family">Buthidae</tp:taxon-name-part></tp:taxon-name> C. L. Koch, 1837. In: Fet V, Sissom WD, Lowe G, Braunwalder ME (Eds) Catalog of the Scorpions of the World (1758–1998), 54–286.</source><publisher-name>The New York Entomological Society</publisher-name>, <publisher-loc>New York</publisher-loc>, <size units="page">689 pp</size>.</mixed-citation></ref><ref id="B29"><mixed-citation xmlns:xlink="http://www.w3.org/1999/xlink" xlink:type="simple"><person-group><name name-style="western"><surname>Hendrixson</surname><given-names>BE</given-names></name></person-group> (<year>2006</year>) <article-title>Buthid scorpions of Saudi Arabia, with notes on other families (<tp:taxon-name><tp:taxon-name-part taxon-name-part-type="order">Scorpiones</tp:taxon-name-part></tp:taxon-name>: <tp:taxon-name><tp:taxon-name-part taxon-name-part-type="family">Buthidae</tp:taxon-name-part></tp:taxon-name>, <tp:taxon-name><tp:taxon-name-part taxon-name-part-type="family">Liochelidae</tp:taxon-name-part></tp:taxon-name>, <tp:taxon-name><tp:taxon-name-part taxon-name-part-type="family">Scorpionidae</tp:taxon-name-part></tp:taxon-name>).</article-title><source>Fauna of Arabia</source><volume>21</volume>: <fpage>33</fpage>–<lpage>120</lpage>.</mixed-citation></ref><ref id="B2"><mixed-citation xmlns:xlink="http://www.w3.org/1999/xlink" xlink:type="simple"><person-group><name name-style="western"><surname>Al-Asmari</surname><given-names>AK</given-names></name><name name-style="western"><surname>Al-Saif</surname><given-names>AA</given-names></name><name name-style="western"><surname>Abdo</surname><given-names>NM</given-names></name></person-group> (<year>2007</year>) <article-title>Morphological identification of scorpion species from Jazan and Al-Medina Al-Munawara regions, Saudi Arabia.</article-title><source>The Journal of Venomous Animals and Toxins Including Tropical Diseases</source><volume>13</volume>(<issue>4</issue>): <fpage>821</fpage>–<lpage>843</lpage>. <ext-link xlink:href="10.1590/S1678-91992007000400012" ext-link-type="doi" xlink:type="simple">https://doi.org/10.1590/S1678-91992007000400012</ext-link></mixed-citation></ref><ref id="B3"><mixed-citation xmlns:xlink="http://www.w3.org/1999/xlink" xlink:type="simple"><person-group><name name-style="western"><surname>Al-Asmari</surname><given-names>AK</given-names></name><name name-style="western"><surname>Al-Saif</surname><given-names>AA</given-names></name><name name-style="western"><surname>Abdo</surname><given-names>NM</given-names></name><name name-style="western"><surname>Al-Moutaery</surname><given-names>KR</given-names></name><name name-style="western"><surname>Al-Moutaery</surname><given-names>KR</given-names></name></person-group> (<year>2009</year>) <article-title>The scorpion fauna of al-Baha and Hail regions, Saudi Arabia.</article-title><source>Journal of Biological Sciences</source><volume>9</volume>(<issue>2</issue>): <fpage>96</fpage>–<lpage>108</lpage>. <ext-link xlink:href="10.3923/jbs.2009.96.108" ext-link-type="doi" xlink:type="simple">https://doi.org/10.3923/jbs.2009.96.108</ext-link></mixed-citation></ref><ref id="B4"><mixed-citation xmlns:xlink="http://www.w3.org/1999/xlink" xlink:type="simple"><person-group><name name-style="western"><surname>Al-Asmari</surname><given-names>AK</given-names></name><name name-style="western"><surname>Al-Saif</surname><given-names>AA</given-names></name><name name-style="western"><surname>Abdo</surname><given-names>NM</given-names></name><name name-style="western"><surname>Al-Moutaery</surname><given-names>KR</given-names></name><name name-style="western"><surname>Al-Harbi</surname><given-names>NO</given-names></name></person-group> (<year>2013</year>) <article-title>A review of the scorpion fauna of Saudi Arabia.</article-title><source>Egyptian Journal of Natural History</source><volume>6</volume>(<issue>1</issue>): <fpage>1</fpage>–<lpage>21</lpage>. <ext-link xlink:href="10.4314/ejnh.v6i1.1" ext-link-type="doi" xlink:type="simple">https://doi.org/10.4314/ejnh.v6i1.1</ext-link></mixed-citation></ref><ref id="B9"><mixed-citation xmlns:xlink="http://www.w3.org/1999/xlink" xlink:type="simple"><person-group><name name-style="western"><surname>Alqahtani</surname><given-names>AR</given-names></name><name name-style="western"><surname>Elgammal</surname><given-names>B</given-names></name><name name-style="western"><surname>Ghaleb</surname><given-names>KI</given-names></name><name name-style="western"><surname>Badry</surname><given-names>A</given-names></name></person-group> (<year>2019</year>) <article-title>The scorpion fauna of the southwestern part of Saudi Arabia. Egyptian Academic Journal of Biological Sciences.</article-title><source>B, Zoology</source><volume>11</volume>(<issue>1</issue>): <fpage>19</fpage>–<lpage>29</lpage>. <ext-link xlink:href="10.21608/eajbsz.2019.28565" ext-link-type="doi" xlink:type="simple">https://doi.org/10.21608/eajbsz.2019.28565</ext-link></mixed-citation></ref><ref id="B10"><mixed-citation xmlns:xlink="http://www.w3.org/1999/xlink" xlink:type="simple"><person-group><name name-style="western"><surname>Alqahtani</surname><given-names>AR</given-names></name><name name-style="western"><surname>Badry</surname><given-names>A</given-names></name><name name-style="western"><surname>Aly</surname><given-names>H</given-names></name><name name-style="western"><surname>Amer</surname><given-names>SA</given-names></name><name name-style="western"><surname>Al Galil</surname><given-names>FMA</given-names></name><name name-style="western"><surname>Ahmed</surname><given-names>MA</given-names></name><name name-style="western"><surname>Kadasah</surname><given-names>S</given-names></name><name name-style="western"><surname>Amr</surname><given-names>ZS</given-names></name></person-group> (<year>2022a</year>) <article-title>Genetic diversity and population structure of <italic><tp:taxon-name><tp:taxon-name-part taxon-name-part-type="genus">Androctonus</tp:taxon-name-part> <tp:taxon-name-part taxon-name-part-type="species">crassicauda</tp:taxon-name-part></tp:taxon-name></italic> (<tp:taxon-name><tp:taxon-name-part taxon-name-part-type="order">Scorpiones</tp:taxon-name-part></tp:taxon-name>: <tp:taxon-name><tp:taxon-name-part taxon-name-part-type="family">Buthidae</tp:taxon-name-part></tp:taxon-name>) in different ecogeographical regions of Saudi Arabia and Iran.</article-title><source>Zoology in the Middle East</source><volume>68</volume>(<issue>2</issue>): <fpage>171</fpage>–<lpage>179</lpage>. <ext-link xlink:href="10.1080/09397140.2022.2051915" ext-link-type="doi" xlink:type="simple">https://doi.org/10.1080/09397140.2022.2051915</ext-link></mixed-citation></ref><ref id="B11"><mixed-citation xmlns:xlink="http://www.w3.org/1999/xlink" xlink:type="simple"><person-group><name name-style="western"><surname>Alqahtani</surname><given-names>AR</given-names></name><name name-style="western"><surname>Badry</surname><given-names>A</given-names></name><name name-style="western"><surname>Abd Al Galil</surname><given-names>FM</given-names></name><name name-style="western"><surname>Amr</surname><given-names>ZS</given-names></name></person-group> (<year>2022b</year>) Morphometric and meristic diversity of the species <italic><tp:taxon-name><tp:taxon-name-part taxon-name-part-type="genus">Androctonus</tp:taxon-name-part> <tp:taxon-name-part taxon-name-part-type="species">crassicauda</tp:taxon-name-part></tp:taxon-name></italic> (Olivier, 1807) (<tp:taxon-name><tp:taxon-name-part taxon-name-part-type="order">Scorpiones</tp:taxon-name-part></tp:taxon-name>: <tp:taxon-name><tp:taxon-name-part taxon-name-part-type="family">Buthidae</tp:taxon-name-part></tp:taxon-name>) in Saudi Arabia. PeerJ 10: e14198. <ext-link xlink:href="10.7717/peerj.14198" ext-link-type="doi" xlink:type="simple">https://doi.org/10.7717/peerj.14198</ext-link></mixed-citation></ref><ref id="B12"><mixed-citation xmlns:xlink="http://www.w3.org/1999/xlink" xlink:type="simple"><person-group><name name-style="western"><surname>Alqahtani</surname><given-names>AR</given-names></name><name name-style="western"><surname>Badry</surname><given-names>A</given-names></name><name name-style="western"><surname>Amer</surname><given-names>SA</given-names></name><name name-style="western"><surname>Abd Al Galil</surname><given-names>FM</given-names></name><name name-style="western"><surname>Ahmed</surname><given-names>MA</given-names></name><name name-style="western"><surname>Amr</surname><given-names>ZS</given-names></name></person-group> (<year>2022c</year>) <article-title>Intraspecific molecular variation among <italic><tp:taxon-name><tp:taxon-name-part taxon-name-part-type="genus">Androctonus</tp:taxon-name-part> <tp:taxon-name-part taxon-name-part-type="species">crassicauda</tp:taxon-name-part></tp:taxon-name></italic> (Olivier, 1807) populations collected from different regions in Saudi Arabia. Journal of King Saud University.</article-title><source>Science</source><volume>34</volume>(<issue>4</issue>): <fpage>101998</fpage>. <ext-link xlink:href="10.1016/j.jksus.2022.101998" ext-link-type="doi" xlink:type="simple">https://doi.org/10.1016/j.jksus.2022.101998</ext-link></mixed-citation></ref><ref id="B52"><mixed-citation xmlns:xlink="http://www.w3.org/1999/xlink" xlink:type="simple"><person-group><name name-style="western"><surname>Vachon</surname><given-names>M</given-names></name></person-group> (<year>1963</year>) <article-title>De l’utilité, en systématique, d’une nomenclature des dents des chélicères chez les scorpions.</article-title><source>Bulletin du Muséum National d’Histoire Naturelle</source><volume>35</volume>: <fpage>161</fpage>–<lpage>166</lpage>.</mixed-citation></ref></ref-list></tp:taxon-treatment>
